# Supplementary material for: Perceived stress and associated factors among primary caregivers of patients with mental illness attending the Outpatient Department at Jimma Medical Center, Southwest Ethiopia: A cross-sectional study
Source: PLOS Ment Health. 2026 May 18;3(5):e0000555. doi: 10.1371/journal.pmen.0000555 (PMC13183221; doi:10.1371/journal.pmen.0000555)
Supplement: S1 Data — (ZIP) [file pmen.0000555.s001.zip]

Archive with 1 entries (1 files):
- S1_Data.sav.sav
